# Supplementary material for: OmicsARules: a R package for integration of multi-omics datasets via association rules mining
Source: BMC Bioinformatics. 2019 Nov 8;20:554. doi: 10.1186/s12859-019-3171-0 (PMC6839229; doi:10.1186/s12859-019-3171-0)
Supplement: Supplementary file 2 — Additional file 2: Table S1. General information of three real datasets downloaded from TCGA. Table S2. Top 20 rules identified from BRCA mRNA dataset. Table S3. Top 20 rules identified from BRCA DNA methylation. Table S4. Top 20 rules identified from ESCA mRNA dataset. Table S5. Top 20 rules identified from ESCA DNA methylation dataset. Table S6. Top 20 rules identified from LUAD mRNA dataset. Table S7. Top 20 rules identified from LUAD DNA methylation dataset. Table S8. Top 20 rules identified from the combined BRCA mRNA and DNA methylation datasets. Table S9. Top 20 rules identified from the combined ESCA mRNA and DNA methylation datasets. Table S10. Top 20 rules identified from the combined LUAD mRNA and DNA methylation datasets. [file 12859_2019_3171_MOESM2_ESM.xlsx]

## Sheet: S1
Supplementary Table 1 General information of three real datasets downloaded from TCGA
Cancer type	Data type	Sample size		Genes/Probes	Platform
		Primary Tumors	Normal tissues
ESCA	RNA-seq	184	11	20531	IlluminaGA_RNASeqV2
	DNA methylation	185	16	485577	HumanMethylation450
BRCA	RNA-seq	1066	112	20531	IlluminaGA_RNASeqV2
	DNA methylation	769	97	485577	HumanMethylation450
LUAD	RNA-seq	515	59	20531	IlluminaGA_RNASeqV2
	DNA methylation	65	24	27578	HumanMethylation27

## Sheet: S2
Supplementary Table 2 Top 20 rules identified from BRCA mRNA dataset
ID.	LHS	RHS	Support	Confidence	Lift	Lamda	GS	rank.supp	rank.lift	rank.lamda
1	{HOXA7}	{HOXA5}	0.428705	0.846296	1.67065	24.6948	0.813602	4	367	1
2	{HOXA5}	{HOXA7}	0.428705	0.846296	1.67065	21.1261	0.813602	3	366	2
3	{HOXA7,HOXA5}	{HOXA3}	0.389306	0.908096	1.85092	20.45	0.805365	22	9	3
4	{HOXA7,HOXA3}	{HOXA5}	0.389306	0.930493	1.83686	20.0432	0.813602	21	21	4
5	{HOXA3,HOXA5}	{HOXA7}	0.389306	0.888651	1.75426	17.6657	0.813602	20	129	5
6	{HOXA7}	{HOXA3}	0.418386	0.825926	1.68344	17.0236	0.686552	12	337	6
7	{HOXA5}	{HOXA3}	0.438086	0.864815	1.7627	16.852	0.805365	2	112	7
8	{HOXA7,HOXA4}	{HOXA5}	0.380863	0.896247	1.76926	16.5214	1	31	96	8
9	{HOXA3}	{HOXA4}	0.423077	0.862333	1.68669	16.2515	0.794302	9	329	9
10	{HOXA7,HOXA3}	{HOXA4}	0.379925	0.908072	1.77616	16.1796	0.965067	32	84	10
11	{HOXA4,HOXA5}	{HOXA3}	0.393996	0.923077	1.88145	16.1536	0.805365	19	4	11
12	{HOXA7,HOXA5}	{HOXA4}	0.380863	0.888403	1.73768	15.6491	1	29	173	12
13	{HOXA4,HOXA5}	{HOXA7}	0.380863	0.892308	1.76148	15.3718	0.965067	30	114	13
14	{HOXA3,HOXA5}	{HOXA4}	0.393996	0.899358	1.75911	14.911	1	17	120	14
15	{HOXA7,HOXA4}	{HOXA3}	0.379925	0.89404	1.82227	13.9724	0.794302	34	32	15
16	{HOXA7}	{HOXA4}	0.424953	0.838889	1.64084	13.1843	0.965067	7	440	16
17	{HOXA5}	{HOXA4}	0.426829	0.842593	1.64808	13.0907	1	5	422	17
18	{HOXA3}	{HOXA5}	0.438086	0.892925	1.7627	12.7491	0.805365	1	111	18
19	{HOXA4,HOXA3}	{HOXA5}	0.393996	0.931264	1.83838	11.8135	1	18	17	19
20	{HOXA3}	{HOXA7}	0.418386	0.852772	1.68344	11.3458	0.686552	11	338	20
21	{HOXA4}	{HOXA3}	0.423077	0.827523	1.68669	11.2153	0.794302	10	330	21
22	{HOXA4}	{HOXA5}	0.426829	0.834862	1.64808	8.28226	1	6	423	31
23	{HOXA4}	{HOXA7}	0.424953	0.831193	1.64084	7.3887	0.965067	8	441	39
24	{HOXA5,SPARCL1}	{HOXA7}	0.320826	0.93188	1.8396	7.1675	0.813602	195	16	43
25	{MME,HOXA5}	{HOXA3}	0.303002	0.907303	1.8493	7.12867	0.805365	484	10	46
26	{CNTNAP3}	{DMD}	0.397749	0.823301	1.58419	6.2951	0.0120519	16	541	67
27	{SLC6A2,HOXA5}	{HOXA3}	0.318011	0.918699	1.87253	6.27868	0.805365	229	6	69
28	{HOXA5,FXYD1}	{HOXA3}	0.304878	0.918079	1.87127	6.2565	0.805365	436	7	71
29	{LRIG3,HOXA5}	{HOXA3}	0.317073	0.926027	1.88747	6.09656	0.805365	239	3	78
30	{C2orf40,HOXA3}	{HOXA5}	0.312383	0.932773	1.84136	5.832	0.805365	300	15	87
31	{HOXA5,SPARCL1}	{HOXA3}	0.310507	0.901907	1.8383	5.54592	0.805365	329	18	107
32	{SCN4B,HOXA3}	{HOXA5}	0.316135	0.933518	1.84283	5.44503	0.805365	256	12	111
33	{HOXA4,LRIG3}	{HOXA3}	0.30863	0.903846	1.84226	5.24574	0.794302	366	14	122
34	{HOXA5,KLHL29}	{HOXA3}	0.350844	0.909976	1.85475	4.94832	1	48	8	143
35	{CNTNAP3,HOXA5}	{HOXA3}	0.311445	0.907104	1.8489	4.67633	0.805365	317	11	161
36	{SCN4B,HOXA3}	{HOXA7}	0.316135	0.933518	1.84283	4.38853	0.686552	258	13	181
37	{HOXA5,DMD}	{HOXA3}	0.342402	0.901235	1.83693	4.32179	0.805365	83	20	186
38	{DMD}	{KLHL29}	0.418386	0.805054	1.56034	4.12602	0.645232	14	569	210
39	{ITM2A,RERGL}	{IL33}	0.319887	0.885714	1.89974	4.0491	0.574722	210	2	219
40	{KLHL29}	{DMD}	0.418386	0.810909	1.56034	3.93812	0.645232	13	570	233
41	{ITM2A,CD300LG}	{IL33}	0.320826	0.876923	1.88089	3.82156	0.593295	191	5	246
42	{HOXA5,PROS1}	{HOXA3}	0.335835	0.901763	1.83801	3.82083	0.805365	109	19	247
43	{PROS1}	{DMD}	0.407129	0.814259	1.56679	3.70712	0.553945	15	558	266
44	{RERGL,CD300LG}	{IL33}	0.316135	0.893899	1.9173	3.23833	0.593295	249	1	346

## Sheet: S3
Supplementary Table 3 Top 20 rules identified from BRCA DNA methylation dataset
ID.	LHS	RHS	Support	Confidence	Lift	Lamda	GS	rank.supp	rank.lift	rank.lamda3
1	{ALX1}	{POU4F2}	0.416125	0.80402	1.38011	15.3032	0.704437	13	2342	1
2	{FLII}	{TRAF7}	0.391417	0.817935	1.64228	14.996	0.690011	20	88	2
3	{SOX1,ALX1}	{POU4F2}	0.336801	0.854785	1.46725	13.8564	0.82836	421	1889	3
4	{GHSR,ALX1}	{POU4F2}	0.3342	0.871186	1.49541	13.1897	0.704437	496	1609	4
5	{ALX1,CARD11}	{POU4F2}	0.339402	0.87291	1.49837	10.9782	0.704437	351	1579	5
6	{SOX1,GHSR}	{POU4F2}	0.362809	0.845455	1.45124	10.9371	0.82836	46	1990	6
7	{TMEM132C,ALX1}	{POU4F2}	0.323797	0.846939	1.45379	10.8809	0.704437	1086	1973	7
8	{SOX1,CARD11}	{TMEM132C}	0.353706	0.824242	1.51275	10.8168	0	105	1423	8
9	{SOX1,ALX1}	{TMEM132C}	0.327698	0.831683	1.52641	10.7291	0	847	1245	9
10	{TMEM132C,GHSR}	{POU4F2}	0.352406	0.86859	1.49095	10.6955	0.574529	118	1661	10
11	{RYR2,SOX1}	{TMEM132C}	0.325098	0.868056	1.59316	10.6927	0	1000	368	11
12	{SOX1,GHSR}	{TMEM132C}	0.348505	0.812121	1.4905	10.6211	0	163	1663	12
13	{POU4F2,SOX1}	{TMEM132C}	0.361508	0.817647	1.50065	10.5927	0	55	1554	13
14	{TMEM132C,SOX1}	{POU4F2}	0.361508	0.817647	1.40351	10.5169	0.82836	53	2270	14
15	{ALX1,STMN2}	{POU4F2}	0.315995	0.858657	1.4739	10.4123	0.704437	1483	1818	15
16	{TMEM132C,CARD11}	{POU4F2}	0.355007	0.850467	1.45984	9.47823	0.579969	95	1933	16
17	{POU4F2,ALX1}	{SOX1}	0.336801	0.809375	1.38313	9.21794	0.82836	422	2339	17
18	{TMEM132C,ALX1}	{SOX1}	0.327698	0.857143	1.46476	8.96265	0.777872	846	1906	18
19	{OPCML}	{NTM}	0.43433	0.802885	1.47708	8.94793	1	5	1795	19
20	{ZNF536,OPCML}	{RIMBP2}	0.345904	0.858065	1.61333	8.7556	0.635547	234	205	20
21	{TMEM132D}	{RIMBP2}	0.426528	0.83038	1.56128	8.50284	1	6	759	28
22	{RIMBP2}	{TMEM132D}	0.426528	0.801956	1.56128	8.26998	1	7	758	34
23	{RIMBP2,OR10J5}	{TMEM132D}	0.353706	0.871795	1.69724	8.07687	1	108	10	40
24	{OR10J5}	{CD1C}	0.469441	0.851415	1.5156	7.59717	0.124092	1	1386	56
25	{RIMBP2,OPCML}	{TMEM132D}	0.361508	0.874214	1.70195	7.39819	1	61	8	66
26	{FLII,CYTH1}	{TRAF7}	0.305592	0.867159	1.74111	7.28406	0.690011	2050	2	72
27	{CD1C}	{OR10J5}	0.469441	0.835648	1.5156	7.12398	0.124092	2	1387	80
28	{ZNF536}	{CD1C}	0.422627	0.800493	1.42495	6.84069	0.237984	10	2177	107
29	{TMEM132C}	{SOX1}	0.442133	0.811456	1.38669	6.78776	0	3	2329	112
30	{DLGAP2,RIMBP2}	{TMEM132D}	0.3342	0.86532	1.68464	6.55251	1	506	15	136
31	{WBSCR17}	{CD1C}	0.426528	0.813896	1.44881	6.33384	0.0214544	8	2002	165
32	{TRAF7,CYTH1}	{FLII}	0.305592	0.854545	1.78572	6.20708	0.690011	2051	1	181
33	{ULBP1}	{USP44}	0.410923	0.814433	1.41697	6.06518	0.0486322	17	2204	207
34	{KCNJ16}	{ZNF831}	0.410923	0.806122	1.46898	5.74364	0.0684989	18	1870	275
35	{CACNA1E}	{CD1C}	0.436931	0.805755	1.43432	5.25679	0.0731337	4	2104	394
36	{TMEM132D}	{CD1C}	0.412224	0.802532	1.42858	4.35335	0.126078	16	2147	791
37	{TMEM132D,KCNJ16}	{WBSCR17}	0.3329	0.882759	1.68447	4.19456	0.146473	568	16	914
38	{NTM,KCNJ16}	{LDB2}	0.327698	0.878049	1.68384	3.96777	0.428057	881	19	1078
39	{KCNJ16}	{CD1C}	0.421326	0.826531	1.4713	3.95583	0.0508945	11	1845	1091
40	{OPCML,KCNJ16}	{WBSCR17}	0.326398	0.883803	1.68646	3.90961	0.0204108	945	14	1121
41	{IHH}	{PCDH8}	0.425228	0.801471	1.36659	3.86035	0	9	2379	1168
42	{LDB2}	{CD1C}	0.418726	0.802993	1.4294	3.51191	0.0983116	12	2137	1444
43	{ULBP1}	{TTBK1}	0.404421	0.801546	1.36068	3.37323	0.0502984	19	2383	1579
44	{DGKI,WBSCR17}	{KCNJ16}	0.330299	0.872852	1.7123	3.36691	0.343892	729	5	1585
45	{LDB2,DGKI}	{KCNJ16}	0.323797	0.858621	1.68439	3.1245	0.428057	1134	18	1821
46	{CREB5,OR10J5}	{KCNJ16}	0.323797	0.867596	1.70199	3.07197	0.0568912	1093	7	1874
47	{DGKI,TMEM132D}	{KCNJ16}	0.305592	0.876866	1.72018	3.07075	0.343892	2089	4	1877
48	{KCNK9}	{CD1C}	0.413524	0.801008	1.42587	3.01557	0.0328578	15	2171	1917
49	{RIMBP2,DGKI}	{KCNJ16}	0.318596	0.862676	1.69234	2.98855	0.343892	1385	11	1933
50	{ZNF831,CACNA1E}	{CREB5}	0.349805	0.867742	1.69795	2.96079	1	149	9	1951
51	{ZNF536,DGKI}	{KCNJ16}	0.317295	0.880866	1.72803	2.77295	0.343892	1445	3	2082
52	{CREB5,KCNK9}	{KCNJ16}	0.315995	0.858657	1.68446	2.70248	0.875958	1501	17	2115
53	{ZNF536,CREB5}	{ZNF831}	0.328999	0.923358	1.68261	2.68937	1	780	20	2121
54	{ZNF831,CCL8}	{CREB5}	0.339402	0.864238	1.69109	2.61909	1	355	12	2158
55	{CREB5}	{ZNF831}	0.416125	0.814249	1.48379	2.39414	1	14	1737	2274
56	{ZNF536,CREB5}	{KCNJ16}	0.310793	0.872263	1.71115	2.1859	0.0869732	1772	6	2325
57	{ULBP1,CD1C}	{KCNJ16}	0.310793	0.859712	1.68653	1.87352	0.0508945	1797	13	2368

## Sheet: S4
Supplementary Table 4 Top 20 rules identified from ESCA mRNA dataset
ID.	LHS	RHS	Supp	Conf	Lift	Lamda3	GS	rank.supp	rank.lift	rank.lamda3
1	{TAP1}	{PSMB9}	0.413043	0.883721	1.71163	21.6794	0.492683	1	10	1
2	{PSMB9}	{TAP1}	0.413043	0.8	1.71163	16.8335	0.492683	2	9	2
3	{TAP1,PSME1}	{PSMB9}	0.331522	0.968254	1.87536	14.809	0.98712	6	4	3
4	{UBE2L6,TAP1}	{PSMB9}	0.320652	0.893939	1.73142	13.2684	0.728924	9	8	4
5	{ZNF790}	{ZNF229}	0.369565	0.809524	1.53559	11.7636	1	5	16	5
6	{PSME1,PSMB9}	{TAP1}	0.331522	0.824324	1.76367	11.3438	0.492683	8	7	6
7	{PSME1}	{PSMB9}	0.402174	0.831461	1.61041	11.0743	0.98712	3	14	7
8	{STAT1,TAP1}	{UBE2L6}	0.304348	0.918033	1.89796	10.9075	0.0794362	14	3	8
9	{STAT1,PSMB9}	{TAP1}	0.304348	0.888889	1.90181	10.7225	0.492683	16	2	9
10	{UBE2L6,PSMB9}	{TAP1}	0.320652	0.893939	1.91261	10.0098	0.492683	10	1	10
11	{STAT1,TAP1}	{PSMB9}	0.304348	0.918033	1.77808	9.75986	0.492683	15	6	11
12	{UBE2L6,TAP1}	{STAT1}	0.304348	0.848485	1.64338	8.0688	0	13	13	12
13	{STAT1,PSMB9}	{UBE2L6}	0.309783	0.904762	1.87052	7.77672	0.728924	12	5	13
14	{UBE2L6}	{STAT1}	0.391304	0.808989	1.56688	7.18991	0	4	15	14
15	{TAP1,PSMB9}	{PSME1}	0.331522	0.802632	1.65937	5.44083	0.98712	7	12	15
16	{UBE2L6,PSMB9}	{STAT1}	0.309783	0.863636	1.67273	4.44398	0	11	11	16

## Sheet: S5
Supplementary Table 5 Top 20 rules identified from ESCA DNA methylation dataset
ID.	LHS	RHS	Support	Confidence	Lift	Lamda	GS	rank.supp	rank.lift	rank.lamda
1	{OAT}	{UQCRFS1}	0.48	0.82	1.39	6.74	0.23	1	335	17
2	{UQCRFS1}	{OAT}	0.48	0.81	1.39	3.89	0.23	2	334	124
3	{USP24}	{UQCRFS1}	0.47	0.86	1.45	5.56	0.34	3	303	45
4	{GFI1B}	{USP24}	0.45	0.89	1.63	3.78	0.55	4	143	135
5	{USP24}	{GFI1B}	0.45	0.82	1.63	2.8	0.55	5	144	225
6	{VDAC1}	{UQCRFS1}	0.43	0.85	1.43	8.91	0.14	6	314	2
7	{SRRM2}	{RER1}	0.43	0.85	1.46	6.74	0.02	7	299	18
8	{VDAC1}	{USP24}	0.43	0.84	1.54	6.49	0.22	8	221	25
9	{CSK}	{UQCRFS1}	0.42	0.84	1.41	2.48	0.57	9	323	256
10	{GALNTL6}	{USP24}	0.41	0.95	1.74	3.34	0.73	10	52	168
11	{GFI1B}	{UQCRFS1}	0.41	0.82	1.37	1.65	0.41	11	341	312
12	{OAT,USP24}	{UQCRFS1}	0.4	0.93	1.56	6.31	0.34	12	203	27
13	{OAT,UQCRFS1}	{USP24}	0.4	0.83	1.52	6.94	0.44	13	234	13
14	{UQCRFS1,USP24}	{OAT}	0.4	0.85	1.46	3.14	0.44	14	298	194
15	{GFI1B,USP24}	{UQCRFS1}	0.39	0.88	1.48	4.16	0.41	15	277	107
16	{GFI1B,UQCRFS1}	{USP24}	0.39	0.96	1.76	6.57	0.55	16	40	23
17	{UQCRFS1,USP24}	{GFI1B}	0.39	0.84	1.67	3.16	0.55	17	105	187
18	{VDAC1,USP24}	{UQCRFS1}	0.39	0.92	1.55	6.68	0.34	18	204	21
19	{VDAC1,UQCRFS1}	{USP24}	0.39	0.91	1.67	8.25	0.34	19	103	4
20	{UQCRFS1,USP24}	{VDAC1}	0.39	0.84	1.65	5.26	0.22	20	125	54
21	{GFI1B,VDAC1}	{GALNTL6}	0.31	0.85	1.97	2.98	0.85	208	1	211
22	{VASP,USP24}	{GALNTL6}	0.3	0.85	1.96	3.1	0.73	302	2	200
23	{TBC1D16,USP24}	{GALNTL6}	0.33	0.82	1.91	4.21	0.73	131	3	106
24	{TMEM150A,USP24}	{GALNTL6}	0.3	0.82	1.9	3.22	0.73	306	4	184
25	{VDAC1,USP24}	{GALNTL6}	0.35	0.82	1.9	3.1	0.73	61	5	201
26	{GFI1B,UQCRFS1}	{GALNTL6}	0.34	0.82	1.89	2.64	0.85	110	6	241
27	{GFI1B,USP24}	{GALNTL6}	0.36	0.81	1.87	2.82	0.85	35	7	222
28	{SLCO1A2,USP24}	{GALNTL6}	0.3	0.8	1.85	2.95	0.73	308	8	214
29	{VASP}	{MEF2D}	0.34	0.81	1.84	1.54	0.35	106	9	319
30	{GFI1B,VDAC1}	{TMEM150A}	0.31	0.85	1.83	3.11	0.41	215	10	198
31	{GFI1B,TSC22D1}	{USP24}	0.33	1	1.83	4.87	0.62	145	11	68
32	{VDAC1,CTDSP1}	{CSK}	0.3	0.92	1.83	6.98	0.75	324	12	12
33	{TMEM150A,USP24}	{GFI1B}	0.34	0.91	1.81	4.08	0.55	114	13	110
34	{GFI1B,TMEM150A}	{VDAC1}	0.31	0.92	1.81	1.34	0.23	213	14	329
35	{USP24,CTDSP1}	{CSK}	0.33	0.91	1.81	4.39	0.86	141	15	97
36	{GALNTL6,UQCRFS1}	{USP24}	0.37	0.99	1.81	5.03	0.73	30	16	58
37	{GFI1B,GALNTL6}	{USP24}	0.36	0.99	1.8	2.99	0.73	33	17	210
38	{GFI1B,VDAC1}	{USP24}	0.36	0.99	1.8	4.33	0.55	36	18	100
39	{GALNTL6,VDAC1}	{USP24}	0.35	0.98	1.8	4.63	0.73	59	19	79
40	{GALNTL6,IL17RE}	{USP24}	0.34	0.98	1.8	3.16	0.73	111	20	189
41	{SRRM2,UQCRFS1}	{USP24}	0.31	0.81	1.49	9.12	0.73	280	266	1
42	{CSK,UQCRFS1}	{USP24}	0.37	0.87	1.6	8.5	0.86	32	175	3
43	{VDAC1,OAT}	{UQCRFS1}	0.36	0.97	1.63	8.06	0.23	53	146	5
44	{SLCO1A2,UQCRFS1}	{USP24}	0.32	0.92	1.69	8	0.53	156	91	6
45	{CSK,TSC22D1}	{USP24}	0.31	0.9	1.66	7.85	0.86	287	120	7
46	{TSC22D1,UQCRFS1}	{USP24}	0.35	0.88	1.61	7.77	0.62	81	170	8
47	{CLINT1,UQCRFS1}	{USP24}	0.31	0.84	1.54	7.69	0.34	223	220	9
48	{UQCRFS1,CTDSP1}	{USP24}	0.32	0.87	1.59	7.68	0.53	189	181	10
49	{RER1,UQCRFS1}	{USP24}	0.32	0.81	1.49	7.47	0.34	168	270	11
50	{CSK,SRRM2}	{CTDSP1}	0.32	0.84	1.79	6.91	1	183	29	14
51	{CSK,UQCRFS1}	{VDAC1}	0.34	0.81	1.59	6.86	0.31	95	179	15
52	{TMEM150A,UQCRFS1}	{USP24}	0.33	0.88	1.62	6.76	0.58	137	159	16
53	{SRRM2,OAT}	{UQCRFS1}	0.34	0.9	1.51	6.7	0.69	88	246	19
54	{VDAC1,TBC1D16}	{UQCRFS1}	0.34	0.9	1.51	6.68	0.15	102	247	20

## Sheet: S6
Supplementary Table 6 Top 20 rules identified from LUAD mRNA dataset
ID.	LHS	RHS	Support	Confidence	Lift	Lamda3	GS	rank.supp	rank.lift	rank.lamda3
1	{LGI3}	{SFTPC}	0.386408	0.808943	1.91984	7.79404	0.0318031	15	81	1
2	{LGI3,PLA2G1B}	{SFTPC}	0.314563	0.857143	2.03423	7.33657	0.619243	183	25	2
3	{SFTPC}	{LGI3}	0.386408	0.917051	1.91984	5.93279	0.0318031	14	80	3
4	{ABCA8,ADAMTS8}	{ADH1B}	0.330097	0.845771	1.97987	5.90816	0.611248	72	45	4
5	{SFTPC,PLA2G1B}	{LGI3}	0.314563	0.947368	1.98331	5.68256	0.707094	181	39	5
6	{LGI3,SFTPD}	{SFTPC}	0.306796	0.877778	2.08321	5.65035	0.985034	282	8	6
7	{LGI3,IHH}	{SFTPC}	0.302913	0.843243	2.00125	5.51846	0.0318031	341	34	7
8	{LGI3,GKN2}	{SFTPC}	0.312621	0.860963	2.0433	5.49725	0.042654	203	19	8
9	{LGI3,F11}	{SFTPC}	0.326214	0.875	2.07661	5.49696	0.475206	95	10	9
10	{FHL1,ADAMTS8}	{ADH1B}	0.328155	0.828431	1.93928	5.33554	0.611248	85	67	10
11	{ADH1B}	{ABCA8}	0.345631	0.809091	1.75076	5.3004	0	42	265	11
12	{LGI3,CNTN6}	{SFTPC}	0.308738	0.86413	2.05082	5.17083	0.134978	264	15	12
13	{SFTPC,SFTPD}	{LGI3}	0.306796	0.934911	1.95723	5.02151	0.745135	281	55	13
14	{ADH1B,FHL1}	{ADAMTS8}	0.328155	0.918478	1.88453	5.00209	0.611248	83	104	14
15	{WIF1,ADAMTS8}	{ADH1B}	0.300971	0.870787	2.03843	4.91498	0.611248	366	22	15
16	{ADAMTS8}	{ADH1B}	0.392233	0.804781	1.88392	4.87936	0.611248	7	106	16
17	{SFTPC,F11}	{LGI3}	0.326214	0.933333	1.95393	4.86992	0.067628	94	56	17
18	{ADH1B,ADAMTS8}	{FHL1}	0.328155	0.836634	1.64453	4.83752	0.226048	84	363	18
19	{LGI3,CLDN18}	{SFTPC}	0.341748	0.88	2.08848	4.81213	0.104343	50	6	19
20	{LGI3,ADAMTS8}	{SFTPC}	0.31068	0.869565	2.06371	4.72016	0.60036	228	12	20
21	{LGI3,AQP4}	{SFTPC}	0.304854	0.912791	2.1663	4.62829	0.0983647	296	1	23
22	{ADAMTS8}	{FHL1}	0.396117	0.812749	1.59758	4.6278	0.226048	5	384	24
23	{F11,ADAMTS8}	{ADH1B}	0.314563	0.880435	2.06102	4.14672	0.611248	189	13	35
24	{ADH1B}	{ADAMTS8}	0.392233	0.918182	1.88392	4.10954	0.611248	6	105	37
25	{SFTPD,ADAMTS8}	{ADH1B}	0.300971	0.890805	2.08529	3.93802	0.712038	364	7	45
26	{ABCA8}	{FHL1}	0.380583	0.823529	1.61877	3.59916	0.397095	17	372	52
27	{ABCA8}	{ADAMTS8}	0.390291	0.844538	1.73282	3.22896	0	8	287	62
28	{CLDN18}	{AGER}	0.405825	0.908696	1.79302	3.03646	0.462579	3	224	67
29	{RS1,ADAMTS8}	{ADH1B}	0.304854	0.872222	2.04179	2.96442	0.611248	305	20	73
30	{ADAMTS8}	{ABCA8}	0.390291	0.800797	1.73282	2.85315	0	9	288	81
31	{CLDN18,PLA2G1B}	{SFTPC}	0.306796	0.868132	2.06031	2.83671	0.619243	280	14	82
32	{SFTPC}	{AGER}	0.386408	0.917051	1.80951	2.70012	0.533178	16	198	93
33	{AGER,ADAMTS8}	{ADH1B}	0.328155	0.875648	2.04981	2.69562	0.611248	88	16	94
34	{SFTPC,PLA2G1B}	{CLDN18}	0.306796	0.923977	2.0689	2.67186	0.347372	279	11	98
35	{GKN2}	{AGER}	0.372816	0.810127	1.59853	2.61245	0.629755	20	383	102
36	{CLDN18,F11}	{SFTPC}	0.324272	0.883598	2.09702	2.54017	0.475206	104	5	110
37	{AGER}	{CLDN18}	0.405825	0.800766	1.79302	2.48931	0.462579	4	225	116
38	{CLDN18}	{SFTPC}	0.372816	0.834783	1.98117	2.47836	0.104343	19	42	119
39	{SFTPC,IHH}	{CLDN18}	0.31068	0.952381	2.13251	2.41347	0.104343	224	3	128
40	{LGI3}	{AGER}	0.423301	0.886179	1.74859	2.29426	0.321264	1	267	152
41	{AGER,SFTPD}	{SFTPC}	0.316505	0.862434	2.04679	2.26317	0.985034	149	18	160
42	{CNTN6}	{AGER}	0.390291	0.800797	1.58012	2.20182	0.726216	10	389	173
43	{SFTPC,ODAM}	{CLDN18}	0.306796	0.957576	2.14414	2.20027	0.173682	276	2	174
44	{AGER,ADH1B}	{SFTPC}	0.306796	0.863388	2.04905	2.09568	0.722856	274	17	193
45	{SFTPC,F11}	{CLDN18}	0.324272	0.927778	2.07742	2.06551	0.31784	103	9	201
46	{SFTPC}	{CLDN18}	0.372816	0.884793	1.98117	2.01533	0.104343	18	41	204
47	{CLDN18,ODAM}	{SFTPC}	0.306796	0.88764	2.10661	1.98143	0.680561	277	4	214
48	{LGI3}	{CLDN18}	0.38835	0.813008	1.82043	1.93521	0.0608995	13	189	220
49	{F11}	{AGER}	0.390291	0.817073	1.61223	1.82981	0.641599	11	378	238
50	{AGER}	{LGI3}	0.423301	0.835249	1.74859	1.80135	0.321264	2	268	242
51	{CLDN18}	{LGI3}	0.38835	0.869565	1.82043	1.79807	0.0608995	12	188	246

## Sheet: S7
Supplementary Table 7 Top 20 rules identified from LUAD DNA methylation dataset
ID.	LHS	RHS	Support	Confidence	Lift	Lamda	GS	rank.supp	rank.lift	rank.lamda
1	{REG1A}	{REG1B}	0.45	0.85	1.63	11.15	0.88	46	733	1
2	{REG1B}	{REG1A}	0.45	0.85	1.63	9.5	0.88	45	732	2
3	{PAX4,REG1A}	{REG1B}	0.38	0.89	1.71	9.24	0.88	327	338	3
4	{DPP6,REG1A}	{REG1B}	0.35	0.85	1.63	8.66	0.88	881	747	4
5	{DPP6,REG3A}	{PAX4}	0.34	0.85	1.57	8.56	0.59	1579	1171	5
6	{REG1A}	{PAX4}	0.43	0.82	1.53	8	0.47	100	1629	6
7	{PAX4,REG1B}	{REG1A}	0.38	0.89	1.71	7.97	0.88	325	337	7
8	{DPP6,REG1A}	{PAX4}	0.38	0.93	1.72	7.84	0.59	371	303	8
9	{MAL,ATP8A2}	{ZNF560}	0.31	0.8	1.49	7.75	0.13	3310	2170	9
10	{TRPM2,PAX4}	{DPP6}	0.37	0.83	1.54	7.55	0.59	618	1613	10
11	{PAX4}	{REG1A}	0.43	0.8	1.53	7.51	0.47	99	1628	11
12	{PTPN6}	{TMC8}	0.37	0.8	1.79	7.49	0.52	457	139	12
13	{TAL1,MAL}	{ZNF560}	0.31	0.8	1.49	7.39	0.88	3325	2174	13
14	{IVL,DPP6}	{PAX4}	0.34	0.88	1.63	7.34	0.59	1581	701	14
15	{REG1B,FGF6}	{REG1A}	0.35	0.92	1.76	7.28	1	878	217	15
16	{MAL,ZNF560}	{TAL1}	0.31	0.8	1.37	7.26	0.88	3323	3331	16
17	{REG1A,REG1B}	{PAX4}	0.38	0.86	1.6	7.23	0.47	326	979	17
18	{REG3A,REG1A}	{PAX4}	0.32	0.88	1.63	7.11	0.47	2552	817	18
19	{DPP6,TRPM2}	{PAX4}	0.37	0.89	1.65	7.1	0.59	617	603	19
20	{SIX6,REG1B}	{REG1A}	0.34	0.96	1.83	7.06	0.88	1436	100	20
21	{MX2,PTPN6}	{TMC8}	0.31	0.87	1.95	4.2	0.52	2720	8	136
22	{HOXA9}	{TBX5}	0.51	0.87	1.34	3.2	0.57	9	3589	397
23	{TAL1,ATP8A2}	{PAX3}	0.38	0.96	1.95	3.06	0.74	336	7	469
24	{PAX3,HOXA9}	{HOXB4}	0.34	0.96	1.94	2.97	0.62	1251	11	512
25	{MX2}	{TBX5}	0.49	0.82	1.27	2.52	0.17	12	3923	803
26	{EVX1}	{BNC1}	0.51	0.92	1.39	2.5	0.55	5	3144	824
27	{HOXB4,GRIK3}	{TLX3}	0.34	0.92	1.92	2.48	0.37	1229	19	841
28	{HOXA9}	{BNC1}	0.51	0.87	1.31	2.45	0.66	8	3743	868
29	{PAX3,ZNF560}	{HOXB4}	0.32	0.95	1.94	2.4	0.89	1935	15	928
30	{EVX1}	{HOXA7}	0.49	0.89	1.38	2.13	1	10	3244	1246
31	{SLITRK1}	{BNC1}	0.46	0.81	1.23	2.07	0.22	20	4050	1320
32	{IVL,GRIK2}	{PAX3}	0.32	1	2.03	2.05	0.44	1856	1	1350
33	{MX2,TLX3}	{HOXB4}	0.32	0.95	1.94	1.98	0.37	1930	14	1428
34	{ATP8A2,HOXA7}	{PAX3}	0.35	0.96	1.95	1.82	0.71	904	9	1700
35	{GRIK3}	{BNC1}	0.49	0.8	1.21	1.8	0.13	13	4069	1737
36	{PAX3,HOXA7}	{TLX3}	0.37	0.92	1.94	1.79	0.72	499	16	1755
37	{REG3A,GRIK2}	{PAX3}	0.32	0.95	1.94	1.74	0.44	1853	13	1838
38	{MX2}	{TRPM2}	0.49	0.82	1.24	1.68	0.51	11	4009	1964
39	{HOXD12,ATP8A2}	{TLX3}	0.32	0.95	2	1.68	0.59	2026	4	1968
40	{HOXA9}	{HOXA7}	0.51	0.87	1.34	1.63	0.74	7	3588	2049
41	{HAND2,ATP8A2}	{TLX3}	0.34	0.96	2.01	1.57	0.71	1327	3	2178
42	{NMBR,ATP8A2}	{PAX3}	0.31	0.95	1.93	1.52	0.4	2830	17	2237
43	{IVL,HAND2}	{TLX3}	0.31	0.95	2	1.47	0.71	3246	6	2355
44	{HOXD12}	{HOXA7}	0.48	0.89	1.37	1.47	0.97	14	3282	2368
45	{TLX3,NDUFS2}	{HOXB4}	0.31	0.95	1.93	1.31	0.37	2988	18	2676
46	{HAND2}	{HOXA7}	0.48	0.89	1.37	1.27	0.86	16	3283	2774
47	{PHOX2A}	{BNC1}	0.52	0.89	1.35	1.22	0.64	4	3517	2881
48	{ATP8A2,HOXA7}	{TLX3}	0.35	0.96	2.01	1.2	0.6	808	2	2911
49	{HOXA7}	{BNC1}	0.55	0.86	1.3	1.17	0.95	1	3847	2960
50	{HAND2}	{BNC1}	0.51	0.94	1.43	1.14	1	6	2791	3029
51	{BNC1,ATP8A2}	{TLX3}	0.34	0.92	1.92	1.14	0.61	1335	20	3033
52	{BNC1}	{HOXA7}	0.55	0.84	1.3	1.06	0.95	2	3844	3179
53	{CORO6}	{TRPM2}	0.52	0.89	1.35	0.96	0.02	3	3516	3382
54	{GRIK2,ATP8A2}	{PAX3}	0.34	0.96	1.94	0.92	0.44	1196	10	3446
55	{MARK2}	{TBX5}	0.48	0.86	1.33	0.86	0.45	15	3636	3552
56	{SLITRK1}	{GRIK3}	0.46	0.81	1.32	0.86	0.2	19	3710	3556
57	{ATP8A2,SLITRK1}	{PAX3}	0.34	0.96	1.94	0.81	0.4	1401	12	3620
58	{TAL1}	{HOXA7}	0.48	0.82	1.26	0.8	0.82	18	3944	3646
59	{ATP8A2,EVX1}	{TLX3}	0.32	0.95	2	0.79	0.67	2044	5	3669
60	{PHOX2A}	{HOXA7}	0.48	0.82	1.26	0.73	0.55	17	3943	3722

## Sheet: S8
Supplementary Table 8 Top 20 rules identified from the combined BRCA mRNA and DNA methylation datasets
ID.	LHS	RHS	Support	Confidence	Lift	Lamda	GS	rank.supp	rank.lift	rank.lamda
1	{HOXA7.1,CARD11.2}	{HOXA5.1}	0.263364	0.834711	1.75404	23.279	0.813602	1843	1181	1
2	{HOXA7.1,STMN2.2}	{HOXA5.1}	0.254237	0.844156	1.77388	22.0218	0.813602	3107	923	2
3	{HOXA7.1,SOX1.2}	{HOXA5.1}	0.256845	0.834746	1.75411	20.9733	0.813602	2702	1179	3
4	{HOXA7.1,GHSR.2}	{HOXA5.1}	0.265971	0.839506	1.76411	20.4046	0.813602	1520	1068	4
5	{HOXA7.1,ALX1.2}	{HOXA5.1}	0.254237	0.859031	1.80514	16.7779	0.814563	3105	605	5
6	{HOXA5.1,CARD11.2}	{HOXA7.1}	0.263364	0.838174	1.77591	16.169	0.813602	1844	900	6
7	{HOXA7.1,TMEM132C.2}	{HOXA5.1}	0.25163	0.857778	1.80251	15.8899	0.813602	3505	625	7
8	{HOXA3.1,CARD11.2}	{HOXA4.1}	0.246415	0.859091	1.76655	15.7078	0.794302	4267	1032	8
9	{HOXA7.1,NEUROD1.2}	{HOXA5.1}	0.233377	0.840376	1.76594	15.3373	0.813602	6313	1041	9
10	{HOXA7.1,RYR2.2}	{HOXA5.1}	0.249022	0.856502	1.79983	15.0651	0.813602	3950	655	10
11	{HOXA7.1,FLII.2}	{HOXA5.1}	0.290743	0.888446	1.86695	14.9641	0.813602	136	193	11
12	{HOXA5.1,CARD11.2}	{HOXA3.1}	0.260756	0.829876	1.86661	14.6728	0.805365	2110	201	12
13	{HOXA7.1,POU4F2.2}	{HOXA5.1}	0.285528	0.848837	1.78372	14.4907	0.813602	270	816	13
14	{HOXA3.1,SOX1.2}	{HOXA4.1}	0.245111	0.878505	1.80647	14.3891	0.896672	4495	593	14
15	{HOXA7.1,FOXB1.2}	{HOXA5.1}	0.250326	0.849558	1.78523	14.3561	0.813602	3736	801	15
16	{HOXA7.1,STMN2.2}	{HOXA3.1}	0.243807	0.809524	1.82084	14.2906	0.686552	4694	478	16
17	{HOXA5.1,GHSR.2}	{HOXA7.1}	0.265971	0.85	1.80097	14.1592	0.813602	1521	646	17
18	{HOXA3.1,CARD11.2}	{HOXA5.1}	0.260756	0.909091	1.91034	13.7713	0.805365	2109	63	18
19	{HOXA3.1,CCL8.2}	{HOXA4.1}	0.230769	0.84689	1.74146	13.2299	0.794302	6626	1326	19
20	{HOXA3.1,STMN2.2}	{HOXA4.1}	0.249022	0.872146	1.79339	13.0766	0.794302	3843	711	20
21	{GSPT2.1,OR10J5.2}	{CD1C.2}	0.3103	0.918919	1.63151	10.4504	0.124092	2	2973	69
22	{HOXA5.1,ALX1.2}	{HOXA3.1}	0.259452	0.865217	1.9461	9.27292	0.805365	2300	13	121
23	{HOXA5.1,CYTH1.2}	{HOXA3.1}	0.271186	0.866667	1.94936	8.33965	0.805365	1005	11	185
24	{HOXA5.1,IHH.2}	{HOXA3.1}	0.229465	0.862745	1.94054	8.28314	0.805365	6805	19	195
25	{HOXA5.1,KCNK9.2}	{HOXA3.1}	0.264668	0.871245	1.95966	8.17182	0.805365	1616	4	206
26	{HOXA5.1,DLGAP2.2}	{HOXA3.1}	0.256845	0.867841	1.95201	7.77787	0.805365	2612	10	246
27	{GSPT2.1,CD1C.2}	{OR10J5.2}	0.3103	0.878229	1.59244	7.67519	0.124092	3	3694	259
28	{HOXA3.1,RIMBP2.2}	{HOXA5.1}	0.280313	0.922747	1.93903	7.43051	0.805365	437	20	287
29	{HOXA5.1,ULBP1.2}	{HOXA3.1}	0.239896	0.867925	1.95219	7.33287	0.805365	5299	9	298
30	{HOXA5.1,MGMT.2}	{HOXA3.1}	0.254237	0.862832	1.94074	7.2607	0.805365	3035	18	314
31	{HOXA5.1,RIMBP2.2}	{HOXA3.1}	0.280313	0.863454	1.94214	6.85903	0.805365	438	17	377
32	{HOXA5.1,LDB2.2}	{HOXA3.1}	0.277705	0.876543	1.97158	6.64784	0.805365	586	1	417
33	{HOXA5.1,WBSCR17.2}	{HOXA3.1}	0.263364	0.87069	1.95841	6.59524	0.979859	1785	5	432
34	{HOXA5.1,UNC5D.2}	{HOXA3.1}	0.269883	0.869748	1.9563	6.44436	0.805365	1107	7	459
35	{HOXA5.1,ZNF831.2}	{HOXA3.1}	0.27249	0.863636	1.94255	5.78074	0.805365	887	16	693
36	{SPARCL1.1,KCNJ16.2}	{PROS1.1}	0.221643	0.909091	1.94769	5.2872	0.338044	7660	12	963
37	{SPRY2.1,USP44.2}	{DMD.1}	0.306389	0.836299	1.71051	4.88145	0.487185	13	1807	1289
38	{DMD.1,TTBK1.2}	{USP44.2}	0.306389	0.851449	1.48423	4.38027	0.388847	15	6880	1941
39	{DMD.1,USP44.2}	{SPRY2.1}	0.306389	0.810345	1.66631	4.36828	0.509862	14	2419	1962
40	{DMD.1,ZNF831.2}	{SPRY2.1}	0.306389	0.842294	1.73201	4.31416	0.602347	11	1461	2054
41	{CD300LG.1,FLII.2}	{IL33.1}	0.254237	0.855263	1.95817	4.16788	0.593295	2999	6	2302
42	{DMD.1,USP44.2}	{TTBK1.2}	0.306389	0.810345	1.37508	4.11373	0.512724	16	9053	2403
43	{GPRC5B.1,CD1C.2}	{ZNF831.2}	0.305085	0.879699	1.60268	3.97531	0.544472	18	3488	2695
44	{DMD.1,USP44.2}	{KLHL29.1}	0.308996	0.817241	1.73635	3.90037	0.765719	6	1395	2860
45	{SPRY2.1,ZNF831.2}	{DMD.1}	0.306389	0.860806	1.76063	3.86694	0.515081	10	1102	2916
46	{KLHL29.1,USP44.2}	{DMD.1}	0.308996	0.855596	1.74998	3.59217	0.645232	5	1222	3625
47	{C2orf40.1,CREB5.2}	{CNTNAP3.1}	0.212516	0.871658	1.94349	3.5542	0.0184004	8476	15	3720
48	{GPRC5B.1,ZNF831.2}	{CD1C.2}	0.305085	0.83274	1.4785	3.39452	0.476414	17	7073	4189
49	{KLHL29.1,USP44.2}	{SPRY2.1}	0.305085	0.844765	1.73709	3.30679	0.903204	20	1386	4488
50	{CD300LG.1,TRAF7.2}	{IL33.1}	0.289439	0.860465	1.97008	2.79244	0.829991	154	2	6029
51	{RERGL.1,UNC5D.2}	{IL33.1}	0.237288	0.858491	1.96556	2.78732	0.475851	5671	3	6049
52	{DMD.1,ZNF831.2}	{USP44.2}	0.308996	0.849462	1.48077	2.77466	0.388847	7	6995	6090
53	{RERGL.1,CREB5.2}	{CNTNAP3.1}	0.204694	0.872222	1.94475	2.51508	0.0234342	8973	14	6874
54	{DMD.1,USP44.2}	{ZNF831.2}	0.308996	0.817241	1.48889	2.29299	0.515081	8	6740	7406
55	{IL33.1}	{TRAF7.2}	0.353325	0.808955	1.62426	1.84393	0.829991	1	3081	8290
56	{CREB5.2,TRAF7.2}	{CNTNAP3.1}	0.25163	0.877273	1.95601	1.7794	0.0228346	3477	8	8397
57	{SPRY2.1,DMD.1}	{USP44.2}	0.306389	0.813149	1.41747	1.65888	0.509862	12	8436	8571
58	{KLHL29.1,DMD.1}	{USP44.2}	0.308996	0.828671	1.44452	1.22344	0.765719	4	7917	8964
59	{SPRY2.1,DMD.1}	{ZNF831.2}	0.306389	0.813149	1.48144	1.18757	0.602347	9	6963	8987
60	{SPRY2.1,KLHL29.1}	{USP44.2}	0.305085	0.809689	1.41143	0.885812	0.765719	19	8548	9101

## Sheet: S9
Supplementary Table 8 Top 20 rules identified from the combined ESCA mRNA and DNA methylation datasets
ID.	LHS	RHS	Support	Confidence	Lift	Lamda	GS	rank.supp	rank.lift	rank.lamda
1	{TAP1.1,ANXA5.2}	{PSMB9.1}	0.201087	0.880952	1.70627	9.91799	0.545828	1859	464	1
2	{TAP1.1,TSC22D1.2}	{PSMB9.1}	0.266304	0.875	1.69474	8.88409	0.640059	238	505	2
3	{TAP1.1,KDM5B.2}	{PSMB9.1}	0.277174	0.927273	1.79598	8.49927	0.60201	133	217	3
4	{PSMB9.1,TSC22D1.2}	{TAP1.1}	0.266304	0.859649	1.83925	8.48697	0.492683	239	160	4
5	{NUP160.1,VDAC1.2}	{UQCRFS1.2}	0.222826	0.854167	1.4419	8.45047	0.255684	1280	1617	5
6	{PSME1.1,TCF3.2}	{PSMB9.1}	0.217391	0.869565	1.68421	7.9513	0.98712	1299	536	6
7	{UBE2L6.1,USP24.2}	{UQCRFS1.2}	0.298913	0.916667	1.5474	7.59929	0.470754	43	1141	7
8	{IL17F.1,GALR3.2}	{IL17A.1}	0.222826	0.82	1.62237	7.39816	0.677999	1115	801	8
9	{CPEB2.1,USP24.2}	{UQCRFS1.2}	0.211957	0.886364	1.49625	7.34469	0.558884	1584	1404	9
10	{TAP1.1,CLINT1.2}	{PSMB9.1}	0.255435	0.903846	1.75061	7.24346	0.492683	437	301	10
11	{TAP1.1,GALR3.2}	{PSMB9.1}	0.266304	0.907407	1.7575	7.20878	0.500266	236	287	11
12	{PSMB9.1,KDM5B.2}	{TAP1.1}	0.277174	0.822581	1.75994	7.17267	0.492683	134	283	12
13	{RXFP3.1,UQCRFS1.2}	{USP24.2}	0.266304	0.859649	1.58175	7.07755	0.336771	277	1009	13
14	{TAP1.1,OAT.2}	{PSMB9.1}	0.315217	0.90625	1.75526	7.00791	0.492683	13	292	14
15	{ZC4H2.1,USP24.2}	{UQCRFS1.2}	0.331522	0.884058	1.49235	7.00086	0.336771	3	1421	15
16	{TAP1.1,RER1.2}	{PSMB9.1}	0.277174	0.910714	1.76391	6.99233	0.492683	135	270	16
17	{TAP1.1,SRRM2.2}	{PSMB9.1}	0.233696	0.934783	1.81053	6.86309	0.751805	910	185	17
18	{TMEM132C.1,USP24.2}	{UQCRFS1.2}	0.228261	0.84	1.41798	6.82018	0.336771	1103	1717	18
19	{RXFP3.1,USP24.2}	{UQCRFS1.2}	0.266304	0.844828	1.42613	6.7794	0.336771	276	1677	19
20	{ZNF329.1,OAT.2}	{ZNF229.1}	0.228261	0.84	1.5934	6.77158	1	982	967	20
21	{ZC4H2.1,UQCRFS1.2}	{USP24.2}	0.331522	0.938462	1.72677	6.76331	0.336771	4	388	21
22	{PSMB9.1,OAT.2}	{TAP1.1}	0.315217	0.852941	1.8249	6.43439	0.492683	14	178	31
23	{ACTL6A.1,UQCRFS1.2}	{USP24.2}	0.320652	0.921875	1.69625	5.60643	0.597366	10	497	76
24	{ZC4H2.1,VDAC1.2}	{UQCRFS1.2}	0.309783	0.934426	1.57738	5.5649	0.140777	15	1027	78
25	{ACTL6A.1,USP24.2}	{UQCRFS1.2}	0.320652	0.880597	1.48651	5.37218	0.401676	9	1444	97
26	{ZC4H2.1,UQCRFS1.2}	{VDAC1.2}	0.309783	0.876923	1.73499	5.09259	0.271764	16	362	128
27	{UBE2L6.1,OAT.2}	{UQCRFS1.2}	0.320652	0.921875	1.55619	4.95134	0.470754	7	1103	135
28	{UBE2L6.1,UQCRFS1.2}	{OAT.2}	0.320652	0.867647	1.49203	4.35932	0.625712	8	1422	234
29	{ZC4H2.1,VDAC1.2}	{USP24.2}	0.326087	0.983607	1.80984	4.3507	0.218851	5	187	238
30	{PSMB9.1,SERTAD2.2}	{UBE2L6.1}	0.228261	0.954545	1.97344	3.97054	1	983	19	325
31	{ZC4H2.1,USP24.2}	{VDAC1.2}	0.326087	0.869565	1.72043	3.78728	0.271764	6	414	377
32	{ZC4H2.1,USP24.2}	{IL17RE.2}	0.309783	0.826087	1.55102	3.51829	0.0265056	18	1128	466
33	{ZC4H2.1,IL17RE.2}	{USP24.2}	0.309783	0.934426	1.71934	3.30453	0.0265056	17	420	526
34	{ZC4H2.1,USP24.2}	{OAT.2}	0.309783	0.826087	1.42056	3.04891	0.436671	19	1697	622
35	{TAP1.1,SERTAD2.2}	{UBE2L6.1}	0.217391	0.952381	1.96897	3.04511	1	1303	20	624
36	{ZC4H2.1,OAT.2}	{USP24.2}	0.309783	0.982759	1.80828	3.03409	0.436671	20	194	629
37	{HAUS8.1,GFI1B.2}	{GALNTL6.2}	0.222826	0.854167	1.98945	2.86725	0.852599	1131	11	718
38	{ZC4H2.1}	{UQCRFS1.2}	0.353261	0.822785	1.38892	2.70296	0.0101835	2	1857	795
39	{HAUS8.1,GALNTL6.2}	{VASP.2}	0.228261	0.913043	2.18182	2.65126	0.451027	989	1	827
40	{UBE2L6.1,VASP.2}	{TMEM150A.2}	0.211957	0.928571	2.01008	2.38445	0.543659	1531	8	981
41	{ZC4H2.1,GFI1B.2}	{USP24.2}	0.315217	0.983051	1.80881	2.33393	0.553599	11	193	1011
42	{ZC4H2.1,USP24.2}	{GFI1B.2}	0.315217	0.84058	1.68116	2.28988	0.553599	12	551	1035
43	{ACTL6A.1,VASP.2}	{GALNTL6.2}	0.26087	0.857143	1.99638	2.2346	0.923837	285	9	1074
44	{ACTL6A.1,TMEM150A.2}	{VASP.2}	0.23913	0.830189	1.98383	2.02953	0.443792	769	15	1210
45	{ACTL6A.1,GALNTL6.2}	{VASP.2}	0.26087	0.857143	2.04824	1.91873	0.443792	284	4	1279
46	{ACTL6A.1,TMEM150A.2}	{GALNTL6.2}	0.244565	0.849057	1.97755	1.81078	0.923837	627	16	1332
47	{DGKA.2,MEF2D.2}	{ZC4H2.1}	0.211957	0.847826	1.97468	1.3375	0.516199	1539	18	1619
48	{ACTL6A.1,VDAC1.2}	{VASP.2}	0.26087	0.842105	2.0123	1.09738	0.443792	293	7	1758
49	{ZC4H2.1}	{USP24.2}	0.375	0.873418	1.60709	1.01126	0.0206241	1	894	1815
50	{SRRM2.2,MAGI1.2}	{ZC4H2.1}	0.222826	0.854167	1.98945	1.01105	0.131017	1171	13	1816
51	{DGKA.2,MAGI1.2}	{ZC4H2.1}	0.222826	0.854167	1.98945	0.993317	0.163169	1151	12	1822
52	{HAUS8.1,GFI1B.2}	{VASP.2}	0.222826	0.854167	2.04113	0.964398	0.474839	1147	5	1836
53	{VDAC1.2,MAGI1.2}	{ZC4H2.1}	0.244565	0.849057	1.97755	0.911178	0.271764	661	17	1862
54	{ADH1B.1,IL17RE.2}	{ZC4H2.1}	0.25	0.851852	1.98406	0.877339	0.0140361	537	14	1885
55	{ADH1B.1,VDAC1.2}	{ZC4H2.1}	0.25	0.92	2.14278	0.677224	0.271764	534	2	1958
56	{ADH1B.1,GALNTL6.2}	{ZC4H2.1}	0.222826	0.87234	2.03178	0.546018	0.0203687	1129	6	1986
57	{ACTL6A.1,SERTAD2.2}	{VASP.2}	0.206522	0.883721	2.11175	0.469822	0.443792	1672	3	2006
58	{POU6F2.2,USP24.2}	{ZC4H2.1}	0.255435	0.854545	1.99033	0.351749	0.423325	419	10	2015

## Sheet: S10
Supplementary Table 10 Top 20 rules identified from the combined LUAD mRNA and DNA methylation datasets
ID.	LHS	RHS	Support	Confidence	Lift	Lamda	GS	rank.supp	rank.lift	rank.lamda
1	{CAV1.1,PAX4.2}	{DPP6.2}	0.276923	1	1.85714	7.19852	1	9860	1320	1
2	{SLC15A2.1,TMC8.2}	{PTPN6.2}	0.230769	0.833333	1.80556	7.0715	0.516348	22361	1860	2
3	{SUSD2.1}	{TRPM2.2}	0.492308	0.864865	1.30735	7.00173	0.291824	7	28829	3
4	{PROS1.1,DPP6.2}	{PAX4.2}	0.292308	0.826087	1.53416	6.9026	0.589273	9528	12190	4
5	{CAV1.1,REG3A.2}	{DPP6.2}	0.230769	0.833333	1.54762	6.69184	1	22247	10993	5
6	{PROS1.1,PAX4.2}	{DPP6.2}	0.292308	0.826087	1.53416	6.59332	0.632829	9529	12191	6
7	{LGI3.1,CORO6.2}	{SFTPC.1}	0.307692	0.869565	2.01863	6.56949	0.0364649	5199	453	7
8	{SFTPA1.1,CASP8.2}	{AQP4.1}	0.261538	0.85	1.78226	6.46712	0.32962	13424	2289	8
9	{EFEMP1.1,DPP6.2}	{PAX4.2}	0.230769	0.833333	1.54762	6.46209	0.650988	23291	11098	9
10	{WIF1.1,ART4.2}	{PLA2G1B.1}	0.276923	0.9	1.53947	6.418	0.58746	10871	11743	10
11	{RILPL2.1,TMC8.2}	{MARK2.2}	0.215385	0.823529	1.48693	6.40596	0.634236	25646	15699	11
12	{SLC15A2.1,TMC8.2}	{MARK2.2}	0.230769	0.833333	1.50463	6.38558	0.435923	22379	14500	12
13	{PROS1.1,TMC8.2}	{PTPN6.2}	0.215385	0.823529	1.78431	6.33928	0.662736	25612	2196	13
14	{ODAM.1,TMC8.2}	{MARK2.2}	0.276923	0.857143	1.54762	6.30684	0.607799	9950	11531	14
15	{SLC15A2.1,PTPN6.2}	{TMC8.2}	0.230769	0.833333	1.86782	6.28555	0.624304	22362	1263	15
16	{PROS1.1,REG1A.2}	{PAX4.2}	0.276923	0.9	1.67143	6.11653	0.469069	12431	5365	16
17	{IHH.1,REG1A.2}	{PAX4.2}	0.307692	0.909091	1.68831	6.00188	0.469069	6410	4673	17
18	{CAV1.1,REG1B.2}	{DPP6.2}	0.246154	0.842105	1.56391	5.99778	1	17580	10176	18
19	{PROS1.1,DPP6.2}	{REG3A.2}	0.292308	0.826087	1.57928	5.90905	0.403918	9351	9420	19
20	{AQP4.1,CASP8.2}	{SFTPA1.1}	0.261538	0.809524	1.94885	5.88339	0.575442	13425	733	20
21	{LGI3.1,PHOX2A.2}	{SFTPC.1}	0.261538	1	2.32143	5.0423	1	14414	15	68
22	{CLDN18.1,FGF6.2}	{SFTPC.1}	0.230769	1	2.32143	4.05048	0.484067	23634	16	286
23	{LGI3.1,CDO1.2}	{SFTPC.1}	0.2	1	2.32143	3.89877	0.46393	29499	11	370
24	{SUSD2.1,ADAMTS8.1}	{TRPM2.2}	0.476923	0.939394	1.42001	3.67183	0.291824	15	21876	537
25	{ADAMTS8.1,TRPM2.2}	{SUSD2.1}	0.476923	0.885714	1.55598	3.36739	0.291824	17	10566	855
26	{CLDN18.1,PAX4.2}	{SFTPC.1}	0.292308	1	2.32143	3.32385	0.90931	7805	17	928
27	{LGI3.1,DPP6.2}	{SFTPC.1}	0.276923	1	2.32143	3.30538	0.59531	10668	14	952
28	{LGI3.1,GRIK2.2}	{SFTPC.1}	0.2	1	2.32143	3.02242	0.362402	29374	10	1511
29	{TRPM2.2}	{ADAMTS8.1}	0.538462	0.813953	1.39229	2.8635	0.0701482	2	24102	1961
30	{CLIC5.1,TRPM2.2}	{ADAMTS8.1}	0.476923	0.96875	1.65707	2.74293	0.112498	19	5660	2321
31	{SUSD2.1,TRPM2.2}	{ADAMTS8.1}	0.476923	0.96875	1.65707	2.67297	0.177761	16	5659	2578
32	{IHH.1}	{MX2.2}	0.507692	0.804878	1.34146	2.66238	0	5	27496	2626
33	{MX2.2}	{IHH.1}	0.507692	0.846154	1.34146	2.52537	0	4	27495	3207
34	{CNTN6.1}	{TRPM2.2}	0.476923	0.837838	1.2665	2.50204	0.11817	12	30041	3324
35	{CLDN18.1,CLIC3.2}	{SFTPC.1}	0.292308	1	2.32143	2.33816	0.104343	7477	12	4198
36	{CLDN18.1,PTPN6.2}	{SFTPC.1}	0.292308	1	2.32143	2.19859	0.378537	7674	13	5162
37	{CLDN18.1,CD1B.2}	{SFTPA1.1}	0.261538	0.944444	2.27366	2.19103	0.100239	13419	19	5217
38	{CLDN18.1,TMC8.2}	{SFTPC.1}	0.230769	1	2.32143	2.03446	0.104343	22366	3	6456
39	{GKN2.1,PAX4.2}	{SFTPC.1}	0.261538	1	2.32143	1.90968	0.90931	13496	9	7647
40	{ADAMTS8.1,TRPM2.2}	{CLIC5.1}	0.476923	0.885714	1.55598	1.90508	0.459842	20	10567	7703
41	{ADAMTS8.1}	{TRPM2.2}	0.538462	0.921053	1.39229	1.87784	0.0701482	1	24101	7996
42	{DUOX1.1}	{TRPM2.2}	0.523077	0.85	1.28488	1.85803	0.471946	3	29513	8211
43	{SFTPA1.1,TMC8.2}	{SFTPC.1}	0.215385	1	2.32143	1.79073	0.994	25599	1	8999
44	{GKN2.1,DPP6.2}	{SFTPC.1}	0.261538	1	2.32143	1.74142	0.59531	13494	8	9589
45	{GKN2.1,FGF6.2}	{SFTPC.1}	0.215385	1	2.32143	1.73682	0.484067	25906	7	9647
46	{GKN2.1,TMC8.2}	{SFTPC.1}	0.2	1	2.32143	1.6368	0.042654	28941	2	10987
47	{CLIC5.1,ADAMTS8.1}	{TRPM2.2}	0.476923	0.939394	1.42001	1.34628	0.459842	18	21877	15429
48	{GKN2.1,PTPN6.2}	{SFTPC.1}	0.261538	1	2.32143	1.31186	0.378537	13487	5	15995
49	{RS1.1}	{TRPM2.2}	0.476923	0.861111	1.30168	1.20453	0	9	29040	17910
50	{SFTPC.1,HOXA9.2}	{GKN2.1}	0.261538	0.944444	2.27366	1.19662	0.254179	13501	20	18070
51	{TSPAN7.1}	{TRPM2.2}	0.476923	0.837838	1.2665	1.18624	0.182732	10	30039	18252
52	{ACADL.1}	{TRPM2.2}	0.476923	0.837838	1.2665	1.13195	0.0907342	11	30040	19265
53	{GKN2.1,ATP8A2.2}	{SFTPC.1}	0.2	1	2.32143	1.01858	0.130563	29201	6	21408
54	{F11.1}	{TRPM2.2}	0.476923	0.815789	1.23317	0.836455	0.288897	14	30779	24667
55	{PLA2G1B.1}	{TRPM2.2}	0.476923	0.815789	1.23317	0.834008	0.671312	13	30778	24710
56	{CLIC5.1}	{TRPM2.2}	0.492308	0.864865	1.30735	0.825961	0.459842	8	28830	24860
57	{GKN2.1,CLIC3.2}	{SFTPC.1}	0.276923	1	2.32143	0.824056	0.042654	10047	4	24894
58	{CLDN18.1,CLIC3.2}	{GKN2.1}	0.276923	0.947368	2.2807	0.7364	0.289633	10050	18	26288
59	{IHH.1}	{TRPM2.2}	0.507692	0.804878	1.21668	0.711047	0	6	30950	26658
